# Supplementary material for: FABP3-mediated membrane lipid saturation alters fluidity and induces ER stress in skeletal muscle with aging
Source: Nat Commun. 2020 Nov 9;11:5661. doi: 10.1038/s41467-020-19501-6 (PMC7653047; doi:10.1038/s41467-020-19501-6)
Supplement: Supplementary file 4 — Supplementary Data 1 [file 41467_2020_19501_MOESM4_ESM.xlsx]

## Sheet: Sheet1
Polarity	Metabolite Identification	Adduct	m/z	Ret. Time	CV %	C03_15	C08_4	C09_14	C10_21	F08_7	F09_2	F10_16	F11_17	Old_con01_8	Old_con02_20	Old_con03_13	Old_con04_11	Old_kd01_5	Old_kd02_3	Old_kd03_19	Old_kd04_18
Pos	Acylcarnitine 12:0	[M+H]+	344.277	1.24	7.08467	13893.1	35069.2	18196	30726.5	38647.2	20960.4	36313.2	25580.6	16395.7	48514.8	33255.3	26018.8	11832.6	30097.7	39889.2	32008.9
Pos	Acylcarnitine 14:0	[M+H]+	372.308	1.8	7.59921	36376.6	129160	70365.7	101578	133393	71074.2	119764	87476.5	66723.1	237852	133118	117457	50969.4	136775	150079	105959
Pos	Acylcarnitine 14:1	[M+H]+	370.295	1.43	8.47683	26806.2	68311.1	31539.7	66204.1	71846.2	38996.4	69364.1	45947.1	37748	142511	80245.3	68506.1	31119.1	74617.1	96643.2	77510.6
Pos	Acylcarnitine 14:2	[M+H]+	368.277	1.17	8.98536	7966.32	28255.7	9660.89	18963.3	25734.1	12984.8	22066.5	15483	14467.6	46799.7	30448	22859.5	13956.1	31308.6	38407.8	30705.6
Pos	Acylcarnitine 16:0	[M+H]+	400.342	2.64	9.10779	240556	669226	411493	505272	725921	352747	480688	438641	405923	1.81132e+06	750608	661229	189366	1.09898e+06	730851	510021
Pos	Acylcarnitine 16:1	[M+H]+	398.326	1.97	8.09631	92456.3	198970	141731	198952	236835	136014	229402	159435	115454	511950	269508	248410	85791.6	294369	285380	203241
Pos	Acylcarnitine 16:2	[M+H]+	396.31	1.55	6.88862	44250.9	127998	78160	127686	195661	67342.5	133757	100921	65613.1	216399	163909	115877	75937.9	137535	184670	138367
Pos	Acylcarnitine 18:1	[M+H]+	426.356	2.77	9.90924	462355	1.08189e+06	800845	1.05463e+06	1.27164e+06	591521	933574	857490	608214	3.17641e+06	1.39852e+06	1.26575e+06	360186	2.04709e+06	1.42838e+06	1.1812e+06
Pos	Acylcarnitine 18:2	[M+H]+	424.342	2.15	9.11189	296910	862467	645222	860073	1.04662e+06	479896	927557	658550	435816	2.89853e+06	1.26525e+06	1.16705e+06	248882	1.98134e+06	1.37185e+06	990423
Pos	Acylcarnitine 18:3	[M+H]+	422.325	1.72	6.90916	17991.3	51742.3	36021.6	48245.4	56424.4	23449.5	45283.4	35559.7	18812.4	160549	66393.2	59723.2	10992.5	109370	85147.8	51700.7
Pos	Acylcarnitine 20:1	[M+H]+	454.388	3.74	10.3669	26220.3	54849.8	43218.3	61566.4	56288.7	40784.9	60758.4	64739.3	37358.9	128956	82416.1	91446.1	30584.7	68655.4	77570.8	74870
Pos	Acylcarnitine 20:3	[M+H]+	450.355	2.4	12.9901	9764.56	24062.9	19217.7	20548.3	20734.3	19492.2	23034.7	27927.9	14460	66541.2	31645.8	42238	11259.3	26838.6	25858	27977.3
Pos	Acylcarnitine 20:4	[M+H]+	448.343	2.11	8.75816	41013.6	72090.6	58717.3	62676.7	59510.2	40605.3	44739.7	64496.5	53148.3	216632	55763	70490.5	39461.6	117333	70131.3	94541
Pos	Acylcarnitine 22:4	[M+H]+	476.373	2.75	8.18154	3050.93	7410.67	4942.91	5309.04	5768	3793.65	5480.42	7047.67	7598.02	33424.6	11130	13523	5464.65	17645.9	10031.6	14983.9
Pos	Cer 34:1(d18:1/16:0)	[M+H]+	538.516	10.78	13.7507	66887	79820.2	54758.1	86409.4	114542	139781	110834	88650.7	345271	657527	284489	252315	77896	124599	93044.1	62933.7
Pos	Cer 36:1(d18:1/18:0)	[M+H]+	566.546	13.02	17.9266	651187	541563	571768	891085	486204	434531	500595	574287	447640	468782	669114	326504	810265	947582	851173	727709
Pos	Cer 38:1(d18:1/20:0)	[M+H]+	594.576	14.14	4.89257	44603.3	37605.2	43042.6	49336.2	46295	41355.8	37494.2	54542	39371.3	34265.7	34283.4	26479.7	52198.3	33869.1	34578.7	51878.4
Pos	Cer 40:1(d18:1/22:0)	[M+H]+	622.611	14.64	3.02802	203517	157529	176097	184641	218720	186810	161867	224203	182390	221071	116140	116282	180789	139933	131229	165353
Pos	Cer 42:1(d18:1/24:0)	[M+H]+	650.642	14.94	8.1678	307454	237286	259141	266406	298974	294232	256191	354702	343978	403141	204885	209497	192324	168589	157462	201525
Pos	Cer 42:2(d18:1/24:1)	[M+H]+	648.625	14.58	7.89405	621089	632317	538965	659421	889369	789556	701621	814730	1.3372e+06	1.6224e+06	870117	873001	820813	780393	739028	753298
Pos	Cer 42:3	[M+H]+	646.605	14.16	3.35767	166248	171346	156386	188074	218346	261371	241106	223837	535576	831426	387233	347627	205364	285392	227604	184392
Pos	DG 32:0	[M+NH4]+	586.536	13.83	10.1046	1.90888e+06	1.94142e+06	2.26443e+06	2.12314e+06	1.92554e+06	1.58774e+06	1.66309e+06	2.61711e+06	624582	469619	406227	344847	794214	668693	619382	688436
Pos	DG 34:0	[M+NH4]+	614.569	14.44	6.71818	349048	328240	357665	330778	361827	285439	296823	494370	112240	123103	97815.2	90900.1	166826	119130	118239	153688
Pos	DG 34:1	[M+NH4]+	612.553	13.81	10.6117	2.9654e+06	2.92982e+06	3.25341e+06	2.83202e+06	2.9756e+06	2.97243e+06	2.89422e+06	3.30827e+06	1.35791e+06	1.4304e+06	1.14558e+06	962841	1.31221e+06	1.36453e+06	1.2409e+06	1.22773e+06
Pos	DG 34:3	[M+NH4]+	608.524	10.66	17.8956	160522	111667	129156	121454	101301	107900	124378	85342.7	35930.1	37906.9	65849.4	61592.4	26433	30461.8	32799.6	40511.4
Pos	DG 36:1	[M+NH4]+	640.581	14.46	5.8687	318133	333203	320321	277531	328898	391275	288468	408685	234076	238917	164038	169368	169197	119833	143488	175768
Pos	DG 36:2	[M+NH4]+	638.567	13.99	8.48721	622030	794036	578411	493621	691206	687738	656890	845793	479049	508556	326206	294753	258418	239129	274480	283164
Pos	DG 36:3	[M+NH4]+	636.553	12.79	14.587	678734	573309	564525	618319	599606	705141	654101	551401	318112	427073	452097	346859	222146	300088	265298	280387
Pos	DG 36:4	[M+NH4]+	634.539	12.25	16.2595	197955	226086	198858	249708	216092	229200	222673	261954	227878	198030	129868	128292	99080.8	90962.5	86853.6	93134.6
Pos	DG 38:2	[M+NH4]+	666.599	14.46	6.73276	91886.1	90505.1	93398.3	71543.1	82975.1	114918	82381.6	113762	66678.8	57165.3	44767.8	45816.8	44155.4	36372.9	36629.5	53233.3
Pos	DG 38:3	[M+NH4]+	664.583	14.18	7.95252	515019	590624	602023	460793	513653	415959	459096	767407	233571	177309	133108	128684	215581	122668	187570	206128
Pos	DG 38:4	[M+NH4]+	662.571	13.86	13.0965	4.61057e+06	5.9006e+06	6.19105e+06	5.36211e+06	5.26633e+06	4.95422e+06	4.67844e+06	7.2796e+06	4.52752e+06	4.63898e+06	2.47896e+06	2.59011e+06	2.51573e+06	2.4357e+06	2.60709e+06	2.60154e+06
Pos	DG 38:5	[M+NH4]+	660.55	12.35	18.4206	280145	374584	296078	401221	301871	269519	276240	355605	228801	192064	145426	129902	147831	131473	123648	141787
Pos	DG 40:5	[M+NH4]+	688.588	13.89	14.8813	214981	285742	299504	239423	230661	201147	202726	317193	172772	164721	106133	94936.8	147452	113585	157728	143063
Pos	DG 40:6	[M+NH4]+	686.568	13.6	11.8655	370631	547445	534262	532738	433578	309271	364110	585340	266469	318777	248517	183898	420356	306974	376482	400096
Pos	DG 40:7	[M+NH4]+	684.553	11.7	7.70189	64435.5	75633.5	73856.1	82503.2	67351.5	59014.6	59240.5	61780.9	51784.3	78498.3	56853.5	41400.5	44573.7	54414.2	52086.8	42765
Pos	GlcCer 34:1(d18:1/16:0)	[M+H]+	700.567	9.63	12.2387	101850	101266	55061.4	62966.3	207176	321435	269797	126452	900403	2.06605e+06	806423	689493	125350	164450	151860	124099
Pos	GlcCer 36:1(d18:1/18:0)	[M+H]+	728.601	11.62	13.5237	87254.7	78143.8	70737.2	83704.5	103156	84446.3	80086.6	89983.3	172397	214740	134146	113610	99310.3	110946	76431.9	78819.3
Pos	GlcCer 38:1	[M+H]+	756.625	13.55	14.1326	69330.7	60175.7	55054.6	58360.6	66729.6	57789	52573.2	62103.5	151547	178489	112989	87463.6	98511	92463	75237.6	76282.6
Pos	GlcCer 40:1(d18:1/22:0)	[M+H]+	784.663	14.32	8.94754	246853	219155	158928	161734	334495	354423	296388	291224	808165	1.13599e+06	503268	493095	294033	279856	226548	233680
Pos	GlcCer 40:2(d18:1/22:1)	[M+H]+	782.65	14.15	15.7209	44429.3	35256.8	45120.7	40202.4	42349	28581.6	23355.8	48966.5	53281.2	63167.3	42564.9	36112.9	52567.2	53585	39882	34628.7
Pos	GlcCer 42:1(d18:1/24:0)	[M+H]+	812.692	14.7	1.22007	1.1752e+06	1.10793e+06	918335	1.0615e+06	1.2722e+06	1.19804e+06	1.05678e+06	1.30702e+06	2.75129e+06	3.64381e+06	1.65005e+06	1.48145e+06	1.76682e+06	1.54008e+06	1.18357e+06	1.15386e+06
Pos	GlcCer 42:2(d18:1/24:1)	[M+H]+	810.675	14.24	9.67451	683829	588511	489194	484987	755813	797029	674825	712831	1.90781e+06	2.65841e+06	1.32772e+06	1.17474e+06	812193	766115	634371	561523
Pos	GlcCer 42:3(d18:1/24:2)	[M+H]+	808.662	13.61	10.4832	102024	94657.4	72914.9	65796.2	125670	149568	141573	104541	446347	767582	310122	291209	136521	146245	118160	113620
Pos	LPC 16:0	[M+H]+	496.338	2.92	7.32641	8.65761e+06	7.48597e+06	8.56013e+06	6.30583e+06	9.308e+06	1.23701e+07	9.58633e+06	9.77805e+06	1.86198e+07	2.28021e+07	1.28497e+07	1.45983e+07	8.15021e+06	7.40168e+06	8.66044e+06	8.31914e+06
Pos	LPC 18:0	[M+H]+	524.37	3.98	3.00571	4.81414e+06	4.61331e+06	4.03155e+06	4.55283e+06	5.60063e+06	6.65267e+06	5.31571e+06	5.99511e+06	1.33384e+07	1.47382e+07	1.07679e+07	9.82992e+06	5.86616e+06	4.93089e+06	6.30623e+06	5.65512e+06
Pos	LPC 18:2	[M+H]+	520.339	2.38	6.74439	956549	927499	982671	721601	1.18942e+06	1.87583e+06	1.49231e+06	1.31814e+06	2.73836e+06	2.97975e+06	1.77041e+06	2.7192e+06	1.11274e+06	944333	1.10995e+06	1.16119e+06
Pos	LPC 20:0	[M+H]+	552.404	5.05	6.7153	95014.4	111685	105427	86928.7	134816	165417	119623	125569	241293	99721.8	109445	161897	120155	36295	76625.8	90064.7
Pos	LPC 20:2	[M+H]+	548.371	3.25	9.25567	22581.2	21866.6	21324.9	17126.5	26240.4	43982.7	35616.8	32344.4	79409.5	121341	50282.4	62261.9	33406.3	39177.8	31264.3	29493.8
Pos	LPC 20:4	[M+H]+	544.338	2.15	6.33084	440182	427574	435342	349615	506690	567350	587860	540328	572441	607838	452276	477814	322213	263092	317129	310914
Pos	LPC 22:0	[M+H]+	580.432	6.03	12.6422	36583.1	42573	38576.4	34160	46231.3	46013.8	46081.2	40793.9	63472.1	71547.3	41593.7	44209.6	32066.5	29087.6	31619	30275.5
Pos	LPC 22:1	[M+H]+	578.416	5.02	13.7209	13095	10426.2	13306.8	12256.3	11567.9	20511.2	18146.2	16664.3	25563.1	17615.2	14215.2	19170.7	12057.7	5353.11	9909.38	10212.1
Pos	LPC 22:6	[M+H]+	568.338	2.02	7.52288	181244	198231	185481	177843	202962	190022	216753	209675	208634	284322	216278	211415	254642	250691	287345	228566
Pos	LPC 24:1	[M+H]+	606.445	6.02	12.7753	13017.5	12591.9	13429.9	11651.8	16946.4	19212.8	16540.7	17443.2	29676.6	29237.7	17935.9	21323.1	10780.4	8750.88	11975.5	10346.7
Pos	LPE 16:0	[M+H]+	454.293	3.05	9.23742	115048	107427	107872	93369.3	127812	147224	132860	119562	243835	373042	174816	161148	101694	112161	110684	93685.5
Pos	LPE 18:0	[M+H]+	482.321	4.12	10.0764	217886	216814	195623	184004	247173	315244	245162	245143	512724	731818	349990	337728	162305	172986	183622	159451
Pos	LPE 18:1	[M+H]+	480.308	3.15	9.33227	60126.3	55489.9	52749.4	52610.8	66213.9	79009.8	69153.3	61970.9	106638	147833	73049.6	80385	52882.4	56743.8	50515.2	43227.4
Pos	LPE 18:2	[M+H]+	478.29	2.34	8.21325	26294.4	29586.3	29827.6	24118.3	33381.9	34790.6	31458.2	33429.5	34973.6	39262.4	22760.8	24061.4	16482.3	16229.4	17821	13545.1
Pos	PC 28:0	[M+H]+	678.506	7.45	12.894	253959	306160	253548	261486	277411	238550	238570	241922	142008	173317	145643	169626	163859	159048	174086	158534
Pos	PC 30:0(14:0/16:0)	[M+H]+	706.537	8.97	7.67409	1.23998e+07	1.19847e+07	1.17259e+07	1.07544e+07	1.16723e+07	1.15694e+07	1.11326e+07	1.2055e+07	9.00664e+06	1.14156e+07	8.03646e+06	7.7945e+06	9.29263e+06	8.01412e+06	9.13479e+06	8.63206e+06
Pos	PC 30:2	[M+H]+	702.503	6.79	7.97174	89945.3	102202	93475.5	90591.7	92048.4	92455.8	96246.1	95202.2	54626.8	60937.8	44443.1	46110.5	59893.8	59457.2	59254.4	59834.6
Pos	PC 32:0(16:0/16:0)	[M+H]+	734.57	10.86	12.8367	3.59655e+07	3.54965e+07	3.06154e+07	3.64944e+07	4.09657e+07	4.60589e+07	4.17107e+07	4.10985e+07	6.25321e+07	8.8411e+07	5.17581e+07	4.87156e+07	3.92522e+07	4.23327e+07	3.8933e+07	3.55649e+07
Pos	PC 32:1(16:0/16:1)	[M+H]+	732.552	9.13	11.0821	4.02416e+07	3.22379e+07	3.34696e+07	3.23889e+07	3.21117e+07	3.23152e+07	2.91556e+07	3.42057e+07	1.88609e+07	2.04134e+07	1.79458e+07	1.72999e+07	2.59183e+07	2.15168e+07	2.52872e+07	2.38952e+07
Pos	PC 32:2(14:0/18:2)	[M+H]+	730.534	7.88	12.451	5.22682e+06	5.31122e+06	5.31697e+06	5.00665e+06	5.26453e+06	5.29081e+06	5.46701e+06	5.34906e+06	3.32886e+06	3.31853e+06	2.76423e+06	2.9385e+06	3.29446e+06	2.92902e+06	3.54882e+06	3.26616e+06
Pos	PC 32:3(16:0/16:3)	[M+H]+	728.521	7.65	11.2833	723421	651188	573446	709058	575818	583825	637550	586250	325205	454605	429914	365672	692834	757993	726421	777880
Pos	PC 32:4	[M+H]+	726.508	6.59	10.8661	37950.3	36038	37272.7	41131.5	37345.6	39744	41117.9	36227.2	24460.6	28737.4	28947.6	27034	37143.2	34681.1	42164.5	38734.1
Pos	PC 34:0(16:0/18:0)	[M+H]+	762.597	13.05	15.7034	1.44955e+06	1.23791e+06	1.02889e+06	1.59201e+06	1.61143e+06	2.09075e+06	1.96173e+06	1.58184e+06	3.04691e+06	4.65822e+06	2.80775e+06	2.44253e+06	1.4297e+06	1.4616e+06	1.28861e+06	1.22108e+06
Pos	PC 34:1(16:0/18:1)	[M+H]+	760.583	10.95	12.763	1.63907e+08	1.45474e+08	1.38812e+08	1.56519e+08	1.52788e+08	1.45577e+08	1.38793e+08	1.44695e+08	1.38526e+08	1.66096e+08	1.20478e+08	1.0195e+08	1.1706e+08	1.14528e+08	1.04321e+08	1.13058e+08
Pos	PC 34:3(16:0/18:3)	[M+H]+	756.548	10.86	8.44831	441470	450507	386052	434424	512270	502037	480480	511285	628335	1.00138e+06	573987	437100	385917	396384	365771	340114
Pos	PC 34:4(14:0/20:4)	[M+H]+	754.534	7.71	11.4432	2.97355e+06	3.05587e+06	3.29362e+06	2.75335e+06	2.57976e+06	2.37575e+06	2.32776e+06	2.61989e+06	1.34199e+06	1.33595e+06	1.12912e+06	995698	1.32496e+06	1.11159e+06	1.29475e+06	1.29748e+06
Pos	PC 34:5	[M+H]+	752.526	6.79	11.4741	75076.7	90116.4	75957.7	90759.3	86986.1	91296	97321.7	80276.3	65085.7	82622.6	71275	73150.5	93023	89486.6	84444.8	85449.1
Pos	PC 36:0	[M+H]+	790.622	14.1	2.24528	174368	140000	143212	144011	197227	216952	185057	201119	361710	417830	203620	213364	138668	112298	119754	137118
Pos	PC 36:1(18:0/18:1)	[M+H]+	788.612	13.05	19.2003	6.07978e+06	5.30099e+06	4.75304e+06	6.10654e+06	5.65732e+06	6.92738e+06	6.18305e+06	5.88442e+06	5.97963e+06	7.79192e+06	6.00335e+06	5.25933e+06	3.75242e+06	4.06045e+06	3.18722e+06	3.36354e+06
Pos	PC 36:2(18:0/18:2)	[M+H]+	786.6	11.42	12.8782	5.84347e+07	5.16896e+07	5.19959e+07	4.94969e+07	5.56661e+07	7.2302e+07	5.39231e+07	6.2945e+07	4.7848e+07	4.92643e+07	3.23001e+07	3.30889e+07	2.4948e+07	2.49888e+07	2.02812e+07	2.09423e+07
Pos	PC 36:3(18:1/18:2)	[M+H]+	784.585	9.6	5.64	5.82649e+07	5.69219e+07	5.47742e+07	4.96079e+07	5.80173e+07	6.16853e+07	5.84177e+07	5.75395e+07	6.26785e+07	6.51744e+07	4.17472e+07	4.71159e+07	4.01246e+07	3.31141e+07	3.56408e+07	3.61519e+07
Pos	PC 36:4(16:0/20:4)	[M+H]+	782.567	9.24	6.95166	2.54534e+08	2.59602e+08	2.4568e+08	2.38864e+08	2.40282e+08	2.06768e+08	2.09397e+08	2.49867e+08	1.73991e+08	2.09861e+08	1.41977e+08	1.25071e+08	1.67954e+08	1.35118e+08	1.47908e+08	1.50962e+08
Pos	PC 36:5(16:1/20:4)	[M+H]+	780.553	7.79	7.46068	1.07239e+07	8.43625e+06	9.60733e+06	7.77613e+06	7.15472e+06	7.88282e+06	7.50039e+06	7.67419e+06	5.31726e+06	4.25361e+06	3.77831e+06	3.5235e+06	5.42608e+06	3.36796e+06	5.21979e+06	4.98521e+06
Pos	PC 36:6(14:0/22:6)	[M+H]+	778.536	7.33	10.5897	1.51348e+06	1.80335e+06	2.03151e+06	1.84037e+06	1.35931e+06	1.31027e+06	1.591e+06	1.35977e+06	841591	1.26191e+06	1.25316e+06	956623	2.37524e+06	2.3057e+06	2.12108e+06	2.28672e+06
Pos	PC 38:2(18:0/20:2)	[M+H]+	814.623	13.26	9.05018	426059	454143	393906	450256	527592	614250	549737	530898	875017	1.1315e+06	563425	580402	338744	357643	307795	342446
Pos	PC 38:4(18:0/20:4)	[M+H]+	810.598	11.16	17.1578	5.04644e+07	4.68172e+07	4.52049e+07	5.02765e+07	4.62653e+07	5.05164e+07	4.23454e+07	4.51311e+07	4.09293e+07	4.89075e+07	3.52841e+07	2.68367e+07	2.33823e+07	2.35648e+07	2.06013e+07	2.09903e+07
Pos	PC 38:5	[M+H]+	808.585	9.36	11.1306	5.21387e+07	4.97992e+07	4.65655e+07	5.27605e+07	4.47842e+07	4.24694e+07	4.31243e+07	4.74079e+07	4.34174e+07	5.11581e+07	3.95195e+07	3.59062e+07	5.16183e+07	4.48926e+07	5.02913e+07	5.07504e+07
Pos	PC 38:6(16:0/22:6)	[M+H]+	806.566	8.86	11.9347	1.55624e+08	1.56595e+08	1.50306e+08	1.66093e+08	1.32772e+08	1.17996e+08	1.21312e+08	1.27637e+08	1.01744e+08	1.5752e+08	1.26243e+08	1.01566e+08	1.53781e+08	1.45037e+08	1.40809e+08	1.25724e+08
Pos	PC 38:7(16:1/22:6)	[M+H]+	804.552	7.48	8.7763	6.70315e+06	6.83087e+06	6.7906e+06	6.41392e+06	5.08485e+06	4.79025e+06	5.08841e+06	4.94586e+06	4.25017e+06	4.47677e+06	5.74817e+06	4.66799e+06	1.16608e+07	8.87745e+06	1.11052e+07	1.04211e+07
Pos	PC 38:8(18:0/22:4)	[M+H]+	802.535	6.68	7.70124	150807	197564	180885	202352	152101	151661	173776	152782	135889	188662	166769	154271	284583	313519	265234	235709
Pos	PC 40:4	[M+H]+	838.625	12.63	19.5126	1.00182e+06	970083	727787	995626	1.06661e+06	1.61307e+06	1.15855e+06	1.13323e+06	1.53829e+06	1.85057e+06	1.17372e+06	1.07655e+06	666276	980769	721515	678137
Pos	PC 40:5(18:0/22:5)	[M+H]+	836.617	11.21	14.8891	3.13487e+06	3.33421e+06	2.8085e+06	3.48172e+06	2.96584e+06	3.61071e+06	2.8469e+06	2.97089e+06	3.98677e+06	4.37193e+06	3.48125e+06	3.01719e+06	3.30309e+06	3.30988e+06	3.4652e+06	3.03689e+06
Pos	PC 40:6(18:0/22:6)	[M+H]+	834.597	10.63	18.1021	1.28657e+07	1.56943e+07	1.44632e+07	1.64904e+07	1.14215e+07	1.20797e+07	1.11061e+07	1.27997e+07	1.05873e+07	1.71632e+07	1.62266e+07	1.48464e+07	2.30124e+07	2.93127e+07	2.28241e+07	2.13793e+07
Pos	PC 40:7(18:1/22:6)	[M+H]+	832.585	8.94	9.09008	1.21715e+07	1.33356e+07	1.2649e+07	1.30638e+07	1.03921e+07	1.02669e+07	9.9214e+06	1.04709e+07	1.32036e+07	1.93831e+07	1.40083e+07	1.30618e+07	2.01736e+07	1.89176e+07	1.96821e+07	1.79694e+07
Pos	PC 40:8(18:2/22:6)	[M+H]+	830.567	7.72	10.0443	1.26321e+07	1.49939e+07	1.55023e+07	1.53188e+07	9.5797e+06	9.94577e+06	1.00238e+07	9.23947e+06	9.95002e+06	1.56155e+07	1.0762e+07	9.47682e+06	2.71205e+07	2.43298e+07	2.37558e+07	2.13139e+07
Pos	PC 40:9(18:3/22:6)	[M+H]+	828.553	6.93	9.7426	414680	576306	531889	577705	368102	341669	373871	378075	257391	363716	312766	279461	787473	701282	688628	703330
Pos	PC 42:01(24:0/18:1)	[M+H]+	872.708	14.9	5.48977	236014	246513	223919	163506	216536	140442	127531	211775	227022	264439	139777	133572	176989	168221	104857	106824
Pos	PC 42:04(20:4/22:6)	[M+H]+	866.658	13.82	8.27887	61257.7	63340.8	35355.7	39686	98022.9	150665	107440	81079.8	328500	366937	198480	186711	49595	59160.1	56273	49619.5
Pos	PC 42:07	[M+H]+	860.606	10.53	19.956	84855.9	84838.3	72010.7	82733.8	71695.2	79412.1	75083.9	76350.1	108748	135057	122505	113181	146232	104060	115199	139242
Pos	PC 42:08(20:2/22:6)	[M+H]+	858.596	8.92	15.9183	111862	119367	87828.7	93567.9	138312	195557	156850	127633	443593	524193	279682	253849	87606.8	92751.2	90994	78029.9
Pos	PC 42:09(20:3/22:6)	[M+H]+	856.582	8.12	9.43306	161304	219337	189382	191542	143932	156580	145059	141380	198810	231840	146975	187745	319624	194534	226425	279912
Pos	PC 42:10(20:4/22:6)	[M+H]+	854.565	7.47	10.2401	531994	677318	537167	580781	420234	410642	414649	407129	624459	893225	557833	714343	1.1654e+06	837967	761913	887351
Pos	PC 44:08	[M+H]+	886.627	10.31	16.9462	38218.6	24598.8	17515.6	22624.4	36625.8	86932.5	69429.1	40248.4	375133	336461	253151	229159	65051	80741.9	80824	76177.2
Pos	PC 44:10(22:4/22:6)	[M+H]+	882.602	8.48	10.4294	233655	333930	241637	286356	191826	191835	186935	201103	379405	457000	402209	364744	822885	517132	726833	703176
Pos	PC 44:12(22:6/22:6)	[M+H]+	878.566	7.17	19.8815	33166.3	46038.6	42041	51333.9	27651.7	30356.2	28092.6	27298	68088.2	106146	63490.6	61715.2	142958	81791	98068.3	89920.1
Pos	PE 32:1	[M+H]+	690.503	9.47	14.3173	118133	121870	118625	118250	165065	163016	124740	130930	171834	170511	135062	109959	85179.3	67523.1	81771.5	92336
Pos	PE 32:2	[M+H]+	688.487	8.13	8.71759	60648.2	67499.3	61597.8	56285.5	73067.6	69939.4	56981.9	60094	66378.3	35868.2	33659.8	34742.2	35536.7	17340.6	21112.8	22946.3
Pos	PE 34:0	[M+H]+	720.551	13.36	12.0518	110175	105889	98240.5	113401	121796	97390.2	116122	97892	125532	159346	111499	87609.7	71902.2	64799.4	70631.6	82357
Pos	PE 34:1	[M+H]+	718.532	11.36	15.4354	1.40478e+06	1.44026e+06	1.11933e+06	1.22106e+06	1.95319e+06	2.02201e+06	1.61077e+06	1.55647e+06	3.00526e+06	2.59553e+06	1.70579e+06	1.83998e+06	845327	743840	771314	771964
Pos	PE 34:2	[M+H]+	716.522	9.83	10.3528	3.02745e+06	2.90328e+06	2.74254e+06	2.55542e+06	3.65889e+06	3.68995e+06	3.14688e+06	3.48982e+06	3.41478e+06	3.09124e+06	1.86371e+06	2.03363e+06	1.80123e+06	1.53914e+06	1.32245e+06	1.47987e+06
Pos	PE 34:3	[M+H]+	714.5	8.32	11.4027	231926	213714	199584	195249	262463	242845	221093	204430	300312	239680	153419	170012	105263	81739.1	94752.3	96177.5
Pos	PE 36:1	[M+H]+	746.565	13.45	14.1853	932392	1.1163e+06	776942	848132	1.55006e+06	1.52571e+06	1.33425e+06	1.22113e+06	2.62183e+06	2.75191e+06	1.77588e+06	1.53701e+06	708148	641261	640729	681613
Pos	PE 36:2	[M+H]+	744.55	11.91	9.6822	5.80511e+06	5.66458e+06	5.68161e+06	4.87976e+06	6.12724e+06	6.32166e+06	5.33034e+06	6.46621e+06	5.67933e+06	6.39517e+06	3.69216e+06	3.55607e+06	2.92484e+06	2.90421e+06	2.43386e+06	2.62224e+06
Pos	PE 36:3	[M+H]+	742.535	9.93	10.2724	3.2493e+06	2.89092e+06	2.72194e+06	2.63178e+06	3.64321e+06	3.69453e+06	3.23157e+06	3.33237e+06	3.96213e+06	3.07322e+06	1.72826e+06	2.01708e+06	1.28748e+06	1.22633e+06	1.03163e+06	1.12384e+06
Pos	PE 36:4	[M+H]+	740.518	9.65	14.8267	4.80829e+06	4.68805e+06	4.49641e+06	4.67141e+06	5.07315e+06	4.69508e+06	4.25408e+06	5.0546e+06	5.02309e+06	6.20103e+06	3e+06	3.41386e+06	2.6817e+06	2.26725e+06	1.77217e+06	2.39009e+06
Pos	PE 38:1	[M+H]+	774.591	14.19	7.80597	141752	166033	144976	125604	208095	180709	166371	196539	209084	169148	109156	116176	97658.8	63937.5	72925.3	80902.8
Pos	PE 38:2	[M+H]+	772.579	13.54	10.4682	123176	145319	117937	130780	181554	158798	166707	172704	244695	269304	151502	131075	98996	86528.7	86194.9	101166
Pos	PE 38:4	[M+H]+	768.551	11.52	15.1622	2.44198e+07	2.36573e+07	2.3478e+07	2.48298e+07	2.02792e+07	2.22927e+07	1.84153e+07	2.37143e+07	1.64065e+07	1.88532e+07	1.00707e+07	1.0534e+07	7.63758e+06	8.06839e+06	5.23581e+06	6.59247e+06
Pos	PE 38:5	[M+H]+	766.536	9.67	10.1463	1.00001e+07	9.4434e+06	8.54243e+06	8.33235e+06	8.55849e+06	8.29791e+06	7.86189e+06	9.0028e+06	8.37592e+06	7.43141e+06	4.00347e+06	4.41214e+06	3.97962e+06	3.30412e+06	3.23582e+06	3.73857e+06
Pos	PE 38:6	[M+H]+	764.519	9.14	9.0749	1.78439e+07	1.97788e+07	1.81795e+07	1.86131e+07	1.82392e+07	1.51331e+07	1.50174e+07	1.8066e+07	1.47782e+07	1.85416e+07	1.36449e+07	1.25524e+07	2.83769e+07	2.19227e+07	2.16407e+07	2.23527e+07
Pos	PE 38:7	[M+H]+	762.508	7.74	9.78148	1.45758e+06	1.44227e+06	1.45497e+06	1.35936e+06	1.2428e+06	1.04649e+06	1.13257e+06	1.13167e+06	960036	894217	656145	586976	1.12081e+06	787584	1.03209e+06	1.00459e+06
Pos	PE 38:8	[M+H]+	760.492	6.9	11.0729	61286.9	84366.1	80683.5	74369.1	81935.5	68848.5	67768.4	69047.9	65282.4	59918.5	36207.5	41239.3	92803.8	77036.8	63925.6	76633.5
Pos	PE 40:4	[M+H]+	796.585	13.08	12.0214	1.38911e+06	1.469e+06	1.09842e+06	1.35346e+06	1.82861e+06	2.2438e+06	1.87368e+06	1.60125e+06	3.16586e+06	3.36552e+06	2.1093e+06	1.8133e+06	840693	1.0719e+06	854943	890990
Pos	PE 40:5	[M+H]+	794.565	12.33	14.9919	3.3937e+06	3.72975e+06	3.46612e+06	4.41406e+06	3.13487e+06	3.3114e+06	2.89106e+06	3.79171e+06	1.67103e+06	2.82729e+06	2.22961e+06	1.44344e+06	3.12257e+06	3.74429e+06	2.39643e+06	2.71451e+06
Pos	PE 40:6	[M+H]+	792.553	11.05	18.4801	3.38512e+07	3.64598e+07	3.48126e+07	4.17893e+07	3.17099e+07	2.75558e+07	2.67803e+07	3.1903e+07	1.74486e+07	2.50516e+07	2.36268e+07	1.44125e+07	3.03966e+07	3.12693e+07	2.56696e+07	2.69988e+07
Pos	PE 40:7	[M+H]+	790.536	9.24	11.1279	1.31413e+07	1.37339e+07	1.27365e+07	1.31653e+07	1.22321e+07	1.02681e+07	1.05435e+07	1.148e+07	1.24413e+07	1.33628e+07	8.21453e+06	7.55896e+06	9.60778e+06	9.19136e+06	9.24511e+06	9.3358e+06
Pos	PE 40:8	[M+H]+	788.522	8.05	10.9634	1.03929e+07	1.30457e+07	1.31899e+07	1.2292e+07	1.0621e+07	1.03239e+07	9.57512e+06	1.0296e+07	8.09583e+06	7.34547e+06	4.94855e+06	4.80788e+06	1.04318e+07	8.17714e+06	8.39258e+06	8.26724e+06
Pos	PE 40:9	[M+H]+	786.505	7.12	11.1489	764790	1.06403e+06	932757	899482	859590	692153	701747	822390	557341	433747	284112	308073	577390	462197	457889	475470
Pos	PE 44:10	[M+H]+	840.552	8.77	11.1548	2.63797e+06	2.97326e+06	2.90896e+06	2.84028e+06	2.48047e+06	1.85517e+06	1.90449e+06	2.53761e+06	1.70949e+06	1.36206e+06	1.00149e+06	833424	2.0286e+06	1.74275e+06	1.73378e+06	1.82409e+06
Pos	PS 36:2	[M+H]+	788.545	9.05	13.905	253115	295849	229536	238709	404084	559429	408047	347000	1.05835e+06	1.75833e+06	709873	710271	250458	266405	249177	220920
Pos	PS 38:4	[M+H]+	812.544	8.83	12.7931	633886	640256	504708	507828	768493	1.11255e+06	722077	790200	1.77292e+06	2.57364e+06	1.04137e+06	1.00072e+06	368276	381297	373834	340111
Pos	PS 38:6	[M+H]+	808.51	7.14	19.0678	194647	235609	199991	215546	199016	202193	186471	209613	214619	362766	155029	207528	494679	398409	326963	414548
Pos	PS 40:5	[M+H]+	838.561	8.9	14.3397	421564	390886	341016	340138	471443	504021	433397	479108	742287	808992	462629	421161	225953	207763	238315	236606
Pos	PS 40:6	[M+H]+	836.543	8.41	14.9404	2.6451e+06	2.94368e+06	2.84984e+06	3.00689e+06	2.4945e+06	2.5716e+06	2.53991e+06	2.82822e+06	2.61072e+06	3.68775e+06	2.16794e+06	1.91587e+06	2.4556e+06	2.57041e+06	2.52353e+06	2.21076e+06
Pos	PS 40:7	[M+H]+	834.525	7.23	16.0929	160679	179648	195647	191942	162244	144406	165441	161509	218638	243731	113335	124540	134107	129472	126758	119622
Pos	PS 40:8	[M+H]+	832.509	6.42	9.86168	67822.1	92128.8	65741.7	64313.9	73741.4	65285.4	63010	71151.2	72116.3	70870.3	36308.4	36076	56656.6	60713.2	52626.4	48857.8
Pos	SM 32:1 (d18:1/14:0)	[M+H]+	675.545	7.53	7.67907	53597.9	53743.6	48730.8	48542.8	62709.3	77543.7	62813	57772.6	112977	146370	108227	93624.9	63409	63843.9	69384.1	54822.1
Pos	SM 34:1 (d18:1/16:0)	[M+H]+	703.574	9.13	12.8472	1.36134e+07	1.27257e+07	9.94286e+06	1.2031e+07	1.78029e+07	2.32586e+07	1.89928e+07	1.74386e+07	4.20889e+07	5.55575e+07	3.19507e+07	3.18017e+07	1.4627e+07	1.53592e+07	1.53898e+07	1.26763e+07
Pos	SM 34:2 (d18:2/16:0)	[M+H]+	701.557	7.69	15.251	373438	341552	302909	297939	411949	629680	427392	468578	1.23902e+06	2.08385e+06	942995	880028	296873	333591	282709	262519
Pos	SM 36:1 (d18:1/18:0)	[M+H]+	731.603	11.06	18.8839	1.1241e+07	1.19296e+07	1.17389e+07	1.4606e+07	1.0712e+07	8.09175e+06	9.16059e+06	1.1445e+07	7.81456e+06	8.92942e+06	7.77553e+06	5.21485e+06	9.65729e+06	1.03717e+07	8.54775e+06	8.76828e+06
Pos	SM 36:2 (d18:2/18:0)	[M+H]+	729.588	9.24	15.0416	426419	466410	384629	440587	545693	468402	441915	522136	501974	640143	404720	337896	229924	209334	193252	181145
Pos	SM 38:1 (d18:1/20:0)	[M+H]+	759.635	13.18	12.5522	406970	428083	334483	459499	419353	415285	375109	427192	644381	697782	514584	435675	455054	395733	360262	384966
Pos	SM 40:1 (d18:1/22:0)	[M+H]+	787.665	14.17	5.99241	2.49345e+06	2.19822e+06	2.18066e+06	2.21289e+06	2.60178e+06	2.47283e+06	2.23646e+06	2.73485e+06	3.52651e+06	4.03671e+06	2.18707e+06	2.23705e+06	2.1349e+06	1.83874e+06	1.74461e+06	2.01638e+06
Pos	SM 42:2 (d18:1/24:1)	[M+H]+	813.679	14.08	7.70491	6.64076e+06	6.47029e+06	5.86109e+06	5.54809e+06	7.52055e+06	8.78715e+06	7.30204e+06	7.68347e+06	1.67322e+07	1.84457e+07	9.68636e+06	1.03908e+07	6.34291e+06	6.32064e+06	6.03811e+06	5.97863e+06
Pos	SM 42:3 (d18:1/24:2)	[M+H]+	811.661	13.27	11.7642	1.68994e+06	1.73093e+06	1.3241e+06	1.59062e+06	2.20445e+06	2.80676e+06	2.41107e+06	2.0427e+06	5.66461e+06	7.73786e+06	3.97315e+06	3.7548e+06	1.56456e+06	1.97338e+06	1.59688e+06	1.45751e+06
Pos	SM 44:2 (d18:1/26:1)	[M+H]+	841.707	14.56	9.15297	52671.8	49046.8	43780.1	44904	65977.9	55818.8	46503.8	53217.6	107416	119745	62675.3	68403.6	46925.9	39080.1	34832.8	42318.7
Pos	SM 44:3 (d18:1/26:2)	[M+H]+	839.699	14.17	11.7009	37427.2	33646.6	28869.6	28000.3	47609.6	56208	44451.1	39897.7	131953	150585	75451.5	84588.9	33726.7	35230.3	36780.7	32535.2
Pos	TG 38:0	[M+NH4]+	684.608	14.85	9.03259	151067	111556	110673	101579	80357.8	63411.1	65096.2	63513.5	29830	42068.8	27938.8	21434.5	24432.5	21565.4	23705	29092.9
Pos	TG 44:2	[M+NH4]+	764.673	15.11	4.24506	633110	393165	429128	390750	297891	240029	273081	203052	72086	77335.1	83667.9	68698.1	47912.3	28253.7	57491.4	58348.2
Pos	TG 44:3	[M+NH4]+	762.659	14.89	11.1771	134999	113186	99397.6	99850.6	88961.4	55534.3	58871.1	61086.4	28221.8	32252	40240.9	35862.8	12231.8	12413	22161.6	30230.8
Pos	TG 46:1	[M+NH4]+	794.719	15.46	3.36273	987398	730051	726271	696372	484510	452938	417691	451898	169112	189339	182025	165137	181869	129552	229498	209495
Pos	TG 46:2	[M+NH4]+	792.706	15.3	4.08044	1.51912e+06	1.17373e+06	1.13779e+06	1.07403e+06	789733	670211	643387	589066	204098	209321	268259	228052	205027	117294	263829	231890
Pos	TG 46:3	[M+NH4]+	790.684	15.12	5.43253	727257	550536	535585	524930	390093	297362	315381	261575	114859	116591	149228	127493	74847.6	51711.7	108900	117163
Pos	TG 48:0	[M+NH4]+	824.762	15.75	9.7234	76968.1	95450.9	101588	88596	107714	93155.4	83342.9	110790	191601	235293	119224	120469	141374	132498	131642	93633.1
Pos	TG 48:1	[M+NH4]+	822.754	15.61	2.90613	1.57153e+06	1.33714e+06	1.30288e+06	1.18922e+06	995504	992946	846915	1.15012e+06	541450	523143	517337	433879	605962	415986	596083	569383
Pos	TG 48:2	[M+NH4]+	820.735	15.46	2.84658	3.30559e+06	2.77432e+06	2.58677e+06	2.44349e+06	1.93349e+06	1.77299e+06	1.54988e+06	1.9097e+06	856504	814078	944424	785402	858281	514852	972008	991560
Pos	TG 48:3	[M+NH4]+	818.717	15.3	4.59402	2.54999e+06	2.28474e+06	2.14012e+06	1.98516e+06	1.61533e+06	1.33931e+06	1.30154e+06	1.24964e+06	590462	571013	733797	692982	504026	283825	655506	643826
Pos	TG 50:1	[M+NH4]+	850.783	15.74	5.32525	1.54871e+06	1.48696e+06	1.51758e+06	1.23892e+06	1.2364e+06	1.36824e+06	1.0712e+06	1.55033e+06	867328	857685	739354	612604	944686	670421	807469	700768
Pos	TG 50:2	[M+NH4]+	848.768	15.61	2.49278	5.66045e+06	5.10562e+06	4.77449e+06	4.03049e+06	3.6742e+06	3.74714e+06	3.36419e+06	4.25428e+06	2.3532e+06	2.39152e+06	2.34007e+06	1.92533e+06	2.27575e+06	1.50986e+06	2.07893e+06	2.00727e+06
Pos	TG 50:3	[M+NH4]+	846.747	15.48	4.38429	7.02001e+06	6.55662e+06	5.95274e+06	5.39481e+06	5.1236e+06	4.53296e+06	4.34055e+06	4.57269e+06	2.66673e+06	2.57746e+06	2.84897e+06	2.68005e+06	2.35348e+06	1.44391e+06	2.60789e+06	2.62206e+06
Pos	TG 50:4	[M+NH4]+	844.737	15.32	2.42936	3.79213e+06	3.83826e+06	3.32005e+06	3.17055e+06	3.01446e+06	2.24564e+06	2.36651e+06	2.32235e+06	1.41848e+06	1.38025e+06	1.66746e+06	1.78211e+06	1.14135e+06	750234	1.43912e+06	1.54082e+06
Pos	TG 50:5	[M+NH4]+	842.718	15.18	3.39931	643464	654573	578494	566370	545251	388965	465948	396964	283072	273441	332118	338809	190531	137713	247541	239696
Pos	TG 50:6	[M+NH4]+	840.704	15.07	5.74013	95545.4	98719	89459.2	95944.4	88371.4	82471.1	84196.9	81491.6	92180.3	80710.5	70860.5	74515.9	49519.6	32428	46754.5	54322.7
Pos	TG 52:2	[M+NH4]+	876.8	15.73	4.57332	2.8746e+06	2.70905e+06	2.63652e+06	2.09291e+06	2.21511e+06	2.20636e+06	1.94978e+06	2.44222e+06	1.60335e+06	1.63598e+06	1.47545e+06	1.3088e+06	1.5304e+06	993572	1.38522e+06	1.37433e+06
Pos	TG 52:3	[M+NH4]+	874.781	15.61	4.10869	9.57056e+06	9.79585e+06	8.81863e+06	8.01382e+06	8.6146e+06	7.72627e+06	7.92612e+06	8.11523e+06	5.55387e+06	6.2383e+06	5.74771e+06	5.35818e+06	5.05857e+06	3.40209e+06	4.65694e+06	5.14435e+06
Pos	TG 52:4	[M+NH4]+	872.767	15.47	3.02663	9.62034e+06	1.05136e+07	9.20332e+06	8.54857e+06	9.7267e+06	7.27008e+06	7.79274e+06	8.14327e+06	5.98209e+06	6.24259e+06	6.01167e+06	5.7752e+06	4.63606e+06	3.41781e+06	4.92722e+06	5.22824e+06
Pos	TG 52:5	[M+NH4]+	870.75	15.34	3.65161	4.00761e+06	4.69158e+06	4.02927e+06	3.9219e+06	4.43599e+06	3.25947e+06	3.77663e+06	3.28247e+06	2.52759e+06	2.67086e+06	2.64449e+06	2.95336e+06	2.0092e+06	1.34465e+06	2.12918e+06	2.41858e+06
Pos	TG 52:6	[M+NH4]+	868.732	15.19	4.73155	794184	902537	759433	755991	910404	637970	792026	634804	488378	456637	511766	532375	304283	215614	347941	384260
Pos	TG 52:7	[M+NH4]+	866.721	15.09	6.01798	104369	100842	93750.8	93656	104480	78549.7	91437.5	86211.9	75476.5	77822.9	76527.3	75330.8	37942.5	30174.9	46199.5	48418.4
Pos	TG 54:3	[M+NH4]+	902.815	15.72	5.64054	1.49577e+06	1.64661e+06	1.49342e+06	1.21138e+06	1.49341e+06	1.34878e+06	1.26391e+06	1.38431e+06	1.35189e+06	1.63825e+06	1.27479e+06	1.26504e+06	1.21722e+06	923918	1.19279e+06	1.37367e+06
Pos	TG 54:4	[M+NH4]+	900.795	15.6	3.32467	3.59185e+06	4.10178e+06	3.54268e+06	3.31217e+06	4.05471e+06	3.16917e+06	3.25382e+06	3.55529e+06	3.62788e+06	4.46084e+06	3.51574e+06	3.40049e+06	2.99328e+06	2.55575e+06	3.02249e+06	3.64894e+06
Pos	TG 54:5	[M+NH4]+	898.78	15.48	2.63849	4.58481e+06	5.72935e+06	4.9455e+06	4.48451e+06	6.05587e+06	4.30708e+06	4.96885e+06	4.93545e+06	4.9247e+06	5.89627e+06	4.70805e+06	4.6423e+06	3.67909e+06	3.29713e+06	3.73673e+06	4.25189e+06
Pos	TG 54:6	[M+NH4]+	896.765	15.34	4.37256	2.52761e+06	3.28818e+06	2.79001e+06	2.78848e+06	3.78924e+06	2.40955e+06	3.02174e+06	2.88496e+06	2.51878e+06	2.81288e+06	2.34697e+06	2.24572e+06	1.69459e+06	1.57977e+06	1.78829e+06	2.0791e+06
Pos	TG 54:7	[M+NH4]+	894.749	15.22	3.7996	797794	925958	805484	811033	1.12367e+06	740041	996803	823582	651413	656855	604646	585105	355926	283988	385892	435827
Pos	TG 54:8	[M+NH4]+	892.733	15.09	3.71906	109818	123423	113097	109269	155689	87759.9	123163	116391	77939.6	78331	76462.2	69018.9	39104.8	36952.7	40669.4	41887.9
Pos	TG 56:3	[M+NH4]+	930.843	15.83	11.9625	49901.5	59278	49523.1	35912.5	50768.5	48832.3	39716.3	59821.9	49051	51480.6	45279.5	28107.9	45115.9	26578.4	41141.5	37216.1
Pos	TG 56:4	[M+NH4]+	928.833	15.71	8.66098	125672	143362	127096	101646	150558	138481	134120	182439	153308	166887	139237	102535	129025	96674.9	122072	108025
Pos	TG 56:5	[M+NH4]+	926.807	15.61	4.29038	301652	310390	286864	269019	342367	325478	264885	385483	388044	452730	325879	245745	273726	252766	250845	276615
Pos	TG 56:6	[M+NH4]+	924.8	15.55	6.10984	494682	510450	439607	423687	509329	569646	494961	648928	727583	885583	610136	463376	535699	436592	469858	486680
Pos	TG 56:7	[M+NH4]+	922.774	15.41	4.73587	536202	555505	494184	488003	582974	622216	559374	715865	807054	983745	669636	573325	593288	479402	510567	533566
Pos	TG 56:8	[M+NH4]+	920.767	15.29	5.78413	353877	378090	327677	349762	405459	445961	382294	456894	509087	599868	459797	434305	294045	277713	290691	398164
Pos	TG 56:9	[M+NH4]+	918.745	15.21	6.68993	124685	131874	120932	125481	160240	137619	148212	166701	170878	211060	162005	153326	94560.2	87784.7	106437	123127
Pos	TG 58:07	[M+NH4]+	950.81	15.53	6.95435	57754.4	71751	57126	62152.5	69398.9	97396.2	65266.6	104896	163434	229094	140717	88852.3	117286	117066	104775	103838
Pos	TG 58:08	[M+NH4]+	948.792	15.34	5.46707	15283.8	17195.5	15293.1	15267.4	21607.6	25604.4	17832	21356.5	40827.2	57735.9	38628.7	23844.5	24901.8	21120.8	26396.9	28417.4
Pos	TG 58:09	[M+NH4]+	946.781	15.37	6.43672	109594	135369	119443	126089	151822	164166	151338	196042	309807	476257	286846	203915	208344	216745	196326	224901
Pos	TG 58:10	[M+NH4]+	944.767	15.23	5.42998	57292	69078.8	58240.6	66510.2	83783.4	90113.3	86646.5	100219	153052	239930	149718	106756	93197.9	87574.3	90749.5	97463.2
Neg	FFA 16:1	[M-H]-	253.216	2.43	3.18378	107592	113433	104663	187594	131443	179322	184988	127871	71011	212002	177445	104283	40377	75811	105753	45288.4
Neg	FFA 18:1	[M-H]-	281.248	3.45	7.84745	915672	934424	828795	1.12244e+06	1.2897e+06	1.50767e+06	1.28377e+06	1.10647e+06	518613	1.54735e+06	1.01753e+06	706406	282974	488826	541527	285305
Neg	FFA 18:2	[M-H]-	279.232	2.68	5.02632	708106	686597	524259	853857	726603	945264	1.05593e+06	926552	445673	1.51205e+06	1.05358e+06	818886	229422	522332	650121	280485
Neg	FFA 20:1	[M-H]-	309.279	4.49	5.7672	54182.9	98237.4	70324.5	70950.2	85874.7	102789	123383	94343	55889.1	82799.3	112557	82824.5	51240.6	48639	73696.7	58777.1
Neg	FFA 20:2	[M-H]-	307.261	3.63	3.76799	26968.5	32109.4	28470.5	37237.5	45998.3	64476.8	65385.1	44052.1	56241.7	134388	70707.6	58938.9	13660.4	31753.1	29872.8	15573.1
Neg	FFA 20:3	[M-H]-	305.246	3.01	3.99031	44475.7	54780.4	40076.5	59780.5	57617.7	81012.8	81610.5	68863	46520.1	70253.3	48734.1	40325.5	19018.1	20668.1	23616.5	18053.3
Neg	FFA 20:4	[M-H]-	303.23	2.56	7.3941	299377	334171	263886	374334	483953	694483	585301	500595	579788	992173	721561	530175	151228	198775	208320	144412
Neg	FFA 22:1	[M-H]-	337.308	5.54	4.78208	52613.6	70387.2	45456.7	37712.3	101973	97750.3	70225.1	54201.2	17129.7	31717.5	26152.4	25970.6	11815.2	11395	12882.8	13513.5
Neg	FFA 22:2	[M-H]-	335.293	4.69	8.08817	4750.92	4742.23	3200.89	3250.32	5421.18	9042.38	9919.38	4855.03	14716.8	37525.7	19259.2	16659.7	1429.54	3314.73	4566	2794.84
Neg	FFA 22:4	[M-H]-	331.261	3.33	3.9181	63104.4	85771.6	61906.1	88064.7	119033	148337	135228	106369	124793	232010	130069	106859	32678.6	52093.3	60257.6	34673.4
Neg	FFA 22:5	[M-H]-	329.246	2.73	5.62616	39279.3	52193.9	37094.7	56570.7	57741.3	63810.2	59274	52575.1	56673.4	102310	71322	57540.6	17712.2	31601.9	42477	18304.5
Neg	PI 34:0	[M-H]-	837.531	8.85	4.58519	158185	152035	121051	133543	155540	173697	146182	132770	236828	231029	158474	157020	116553	117269	117354	127411
Neg	PI 36:2	[M-H]-	861.538	8.98	2.92486	421499	440587	340565	371534	557366	563574	494501	544116	458650	683667	400370	345276	246943	287588	246455	198001
Neg	PI 36:3	[M-H]-	859.522	7.63	7.05564	124934	108744	93656.1	105585	124004	150614	129765	120713	142256	171001	111691	110149	66382.3	70617.6	79116.4	66619.9
Neg	PI 36:4	[M-H]-	857.506	7.37	11.4982	379816	350957	333625	337859	384663	449243	385220	431381	602499	819520	453517	508114	245913	244864	250405	233907
Neg	PI 38:3	[M-H]-	887.553	9.4	5.39062	404454	352565	346523	290108	339303	303832	304362	372047	214669	230003	180902	142327	268057	177931	234941	236067
Neg	PI 38:4	[M-H]-	885.534	8.71	3.59499	6.08302e+06	6.31443e+06	5.90464e+06	6.13081e+06	6.17701e+06	6.21222e+06	5.28694e+06	6.60629e+06	6.54204e+06	8.77127e+06	4.72899e+06	4.19944e+06	4.18709e+06	5.3789e+06	4.01209e+06	3.87896e+06
Neg	PI 38:5	[M-H]-	883.521	7.42	7.47904	693032	720127	593206	704136	633942	663910	648127	678072	812890	838722	556428	580576	474740	474849	506607	490095
Neg	PI 38:6	[M-H]-	881.506	7.09	4.02227	99279.7	102017	99802.2	102455	78876.4	82413.5	73901.2	93101.5	120098	156940	110829	91940.9	103826	100050	98628.2	100230
Neg	PI 40:4	[M-H]-	913.57	9.91	11.2115	111811	105640	95020.8	109224	116022	116421	106837	111930	163280	214543	110873	106283	80656.7	86678.2	79584.3	71918.2
Neg	PI 40:5	[M-H]-	911.55	8.78	7.0868	163510	183826	166129	170826	166440	139780	124452	167935	169811	185212	157904	116049	166137	149123	155013	139497
Neg	PI 40:6	[M-H]-	909.538	8.32	11.2033	982840	813017	841075	989619	800159	845394	976914	922907	1.69222e+06	2.28277e+06	1.74633e+06	1.74832e+06	1.92065e+06	2.04395e+06	1.85084e+06	1.72514e+06
Neg	PI 40:7	[M-H]-	907.532	7.14	10.9916	59459.4	56032.7	56432.9	59846.9	51719.7	46272.2	44532	49256.1	73947.7	83880.7	61513	54539.3	74594.7	61625.9	65270.1	67701.1
