# Supplementary material for: FABP3-mediated membrane lipid saturation alters fluidity and induces ER stress in skeletal muscle with aging
Source: Nat Commun. 2020 Nov 9;11:5661. doi: 10.1038/s41467-020-19501-6 (PMC7653047; doi:10.1038/s41467-020-19501-6)
Supplement: Supplementary file 6 — Source Data [file 41467_2020_19501_MOESM6_ESM.xlsx]

## Sheet: Fig.1a
	Fabp3 protein levels (normalized to GAPDH)							WB images		The bands shown in figure are indicated
	skeletal muscle			Heart				skeletal muscle				Heart
	Young	Aged		Young	Aged
	1.19448	4.16233		1.15688	0.829129					FABP3				FABP3
	0.477028	3.77527		0.914394	1.26094
	1.32849	2.98422		0.92873	1.40224
										GAPDH				GAPDH

## Sheet: Fig. 1b
	Volcano plot of lipid species altered in aged vs. young muscle.
	lipid species	fold change	-Log10(p-value)
	Acylcarnitine 12:0	0.34333	0.332512
	Acylcarnitine 14:0	0.718074	0.63086
	Acylcarnitine 14:1	0.770572	0.665682
	Acylcarnitine 14:2	0.821194	0.731022
	Acylcarnitine 16:0	0.990487	0.673421
	Acylcarnitine 16:1	0.857508	0.724859
	Acylcarnitine 16:2	0.571307	0.560834
	Acylcarnitine 18:1	0.923633	0.642094
	Acylcarnitine 18:2	1.11377	0.702371
	Acylcarnitine 18:3	0.988131	0.574188
	Acylcarnitine 20:1	0.872112	0.97158
	Acylcarnitine 20:3	1.07355	0.911268
	Acylcarnitine 20:4	0.756047	0.454894
	Acylcarnitine 22:4	1.66478	0.983734
	Cer 34:1(d18:1/16:0)	2.41905	1.81678
	Cer 36:1(d18:1/18:0)	-0.473927	0.882551
	Cer 38:1(d18:1/20:0)	-0.377415	1.5034
	Cer 40:1(d18:1/22:0)	-0.182804	0.33122
	Cer 42:1(d18:1/24:0)	0.117994	0.171117
	Cer 42:2(d18:1/24:1)	0.939656	1.62669
	Cer 42:3	1.62371	1.74653
	DG 32:0	-2.15844	5.35658
	DG 34:0	-1.68734	6.37639
	DG 34:1	-1.29081	4.83513
	DG 34:3	-1.37706	3.06154
	DG 36:1	-0.631424	2.48051
	DG 36:2	-0.62927	1.42085
	DG 36:3	-0.65705	2.77938
	DG 36:4	-0.351191	0.848514
	DG 38:2	-0.69582	2.41254
	DG 38:3	-1.6887	3.99421
	DG 38:4	-0.632216	1.53525
	DG 38:5	-0.957565	2.34846
	DG 40:5	-0.948909	2.37328
	DG 40:6	-0.963938	2.52251
	DG 40:7	-0.375258	1.01064
	GlcCer 34:1(d18:1/16:0)	3.79652	1.7499
	GlcCer 36:1(d18:1/18:0)	0.989163	1.88544
	GlcCer 38:1	1.12683	1.9037
	GlcCer 40:1(d18:1/22:0)	1.90224	1.89188
	GlcCer 40:2(d18:1/22:1)	0.241861	0.548817
	GlcCer 42:1(d18:1/24:0)	1.16011	1.38179
	GlcCer 42:2(d18:1/24:1)	1.65375	1.91747
	GlcCer 42:3(d18:1/24:2)	2.43625	1.81114
	LPC 16:0	1.15116	2.21613
	LPC 18:0	1.43422	3.26831
	LPC 18:2	1.50828	3.03296
	LPC 20:0	0.617785	0.807013
	LPC 20:2	1.91809	1.99424
	LPC 20:4	0.35266	1.4303
	LPC 22:0	0.539837	1.20795
	LPC 22:1	0.641406	1.49807
	LPC 22:6	0.30968	1.2629
	LPC 24:1	0.953598	2.162
	LPE 16:0	1.16914	1.45945
	LPE 18:0	1.24661	1.63378
	LPE 18:1	0.884345	1.47785
	LPE 18:2	0.140475	0.270194
	PC 28:0	-0.769756	3.51667
	PC 30:0(14:0/16:0)	-0.370394	1.59489
	PC 30:2	-0.868082	3.95333
	PC 32:0(16:0/16:0)	0.859446	1.67141
	PC 32:1(16:0/16:1)	-0.892498	3.65874
	PC 32:2(14:0/18:2)	-0.756329	4.97525
	PC 32:3(16:0/16:3)	-0.754144	3.01355
	PC 32:4	-0.481087	3.4377
	PC 34:0(16:0/18:0)	1.28721	2.04218
	PC 34:1(16:0/18:1)	-0.198309	0.626007
	PC 34:3(16:0/18:3)	0.624909	0.980241
	PC 34:4(14:0/20:4)	-1.33025	4.894
	PC 34:5	-0.184163	0.89202
	PC 36:0	0.991994	1.47414
	PC 36:1(18:0/18:1)	0.170722	0.507514
	PC 36:2(18:0/18:2)	-0.381003	1.31257
	PC 36:3(18:1/18:2)	-0.0188683	0.0408713
	PC 36:4(16:0/20:4)	-0.617587	2.39325
	PC 36:5(16:1/20:4)	-1.11493	3.18322
	PC 36:6(14:0/22:6)	-0.736947	2.50987
	PC 38:2(18:0/20:2)	0.869446	1.4051
	PC 38:4(18:0/20:4)	-0.343158	1.10174
	PC 38:5	-0.243543	1.15276
	PC 38:6(16:0/22:6)	-0.368044	1.38608
	PC 38:7(16:1/22:6)	-0.482097	2.82093
	PC 38:8(18:0/22:4)	-0.180448	0.639265
	PC 40:4	0.609778	1.37272
	PC 40:5(18:0/22:5)	0.219607	0.789478
	PC 40:6(18:0/22:6)	-0.0168266	0.0360628
	PC 40:7(18:1/22:6)	0.219979	0.665496
	PC 40:8(18:2/22:6)	-0.351647	1.04733
	PC 40:9(18:3/22:6)	-0.79181	2.59105
	PC 42:01(24:0/18:1)	-0.185837	0.294037
	PC 42:04(20:4/22:6)	2.4364	2.51305
	PC 42:07	0.563557	2.97437
	PC 42:08(20:2/22:6)	1.86332	2.22541
	PC 42:09(20:3/22:6)	0.00718927	0.0152137
	PC 42:10(20:4/22:6)	0.26156	0.701144
	PC 44:08	3.53557	3.652
	PC 44:10(22:4/22:6)	0.549405	2.21132
	PC 44:12(22:6/22:6)	0.795002	1.52571
	PE 32:1	0.300639	0.940109
	PE 32:2	-0.527811	1.20498
	PE 34:0	0.178347	0.40394
	PE 34:1	0.818768	1.67986
	PE 34:2	-0.11014	0.206176
	PE 34:3	0.0388655	0.0582835
	PE 36:1	1.24154	2.16014
	PE 36:2	-0.18924	0.400841
	PE 36:3	-0.0924233	0.126205
	PE 36:4	-0.0815855	0.129913
	PE 38:1	0.0615261	0.0918375
	PE 38:2	0.623058	1.04705
	PE 38:4	-0.786875	2.43609
	PE 38:5	-0.58432	1.40097
	PE 38:6	-0.322294	1.46043
	PE 38:7	-0.883501	3.37729
	PE 38:8	-0.569378	1.51896
	PE 40:4	0.977269	1.77531
	PE 40:5	-0.876661	2.34692
	PE 40:6	-0.867193	2.77251
	PE 40:7	-0.344101	0.968777
	PE 40:8	-0.957145	2.87009
	PE 40:9	-1.20935	2.97724
	PE 44:10	-1.21127	3.61522
	PS 36:2	2.05837	1.75887
	PS 38:4	1.48226	1.47886
	PS 38:6	0.152267	0.204907
	PS 40:5	0.705166	1.25023
	PS 40:6	-0.140657	0.275469
	PS 40:7	-0.055916	0.0733177
	PS 40:8	-0.429262	0.756882
	SM 32:1 (d18:1/14:0)	1.17248	2.90237
	SM 34:1 (d18:1/16:0)	1.74015	2.60593
	SM 34:2 (d18:2/16:0)	1.96744	1.86474
	SM 36:1 (d18:1/18:0)	-0.735749	2.40157
	SM 36:2 (d18:2/18:0)	0.133593	0.250689
	SM 38:1 (d18:1/20:0)	0.492856	1.35234
	SM 40:1 (d18:1/22:0)	0.399919	0.758624
	SM 42:2 (d18:1/24:1)	1.17213	1.86558
	SM 42:3 (d18:1/24:2)	1.73777	2.14152
	SM 44:2 (d18:1/26:1)	0.911872	1.58394
	SM 44:3 (d18:1/26:2)	1.79042	2.2907
	TG 38:0	-1.9693	3.52821
	TG 44:2	-2.61292	3.2572
	TG 44:3	-1.71195	3.94965
	TG 46:1	-2.15386	3.96019
	TG 46:2	-2.43065	4.21294
	TG 46:3	-2.20208	4.09334
	TG 48:0	0.878404	1.40593
	TG 48:1	-1.4218	4.26274
	TG 48:2	-1.7081	4.24987
	TG 48:3	-1.79152	4.81631
	TG 50:1	-0.912591	3.48013
	TG 50:2	-1.1191	3.49798
	TG 50:3	-1.2101	4.20316
	TG 50:4	-1.1763	4.27679
	TG 50:5	-0.992943	4.44929
	TG 50:6	-0.2545	1.63799
	TG 52:2	-0.775782	2.93916
	TG 52:3	-0.660719	3.52495
	TG 52:4	-0.657929	3.75423
	TG 52:5	-0.625016	3.48459
	TG 52:6	-0.69138	3.70966
	TG 52:7	-0.363572	3.69392
	TG 54:3	-0.080473	0.257648
	TG 54:4	0.0445705	0.148556
	TG 54:5	0.0308784	0.0963602
	TG 54:6	-0.199265	0.926989
	TG 54:7	-0.41918	3.01248
	TG 54:8	-0.59443	4.17741
	TG 56:3	-0.162208	0.304465
	TG 56:4	0.174991	0.440151
	TG 56:5	0.2742	0.649596
	TG 56:6	0.524	1.16983
	TG 56:7	0.548765	1.41923
	TG 56:8	0.507116	2.10408
	TG 56:9	0.471236	2.02058
	TG 58:07	1.32225	1.72459
	TG 58:08	1.35305	1.90355
	TG 58:09	1.38025	1.85407
	TG 58:10	1.37085	1.91654
	FFA 16:1	0.137839	0.12693
	FFA 18:1	-0.00434476	0.0040927
	FFA 18:2	0.466064	0.522551
	FFA 20:1	0.185833	0.284665
	FFA 20:2	1.35986	1.4136
	FFA 20:3	0.0478864	0.0760246
	FFA 20:4	1.15075	1.96964
	FFA 22:1	-1.0299	1.87025
	FFA 22:2	2.4671	1.85487
	FFA 22:4	0.990401	1.34842
	FFA 22:5	0.636692	1.15316
	PI 34:0	0.471882	1.22202
	PI 36:2	0.262225	0.45384
	PI 36:3	0.305701	0.802856
	PI 36:4	0.765423	1.62944
	PI 38:3	-0.859879	2.671
	PI 38:4	-0.0113316	0.0155919
	PI 38:5	0.0409895	0.0887533
	PI 38:6	0.249691	0.67224
	PI 40:4	0.496633	0.844144
	PI 40:5	-0.121604	0.390853
	PI 40:6	1.04244	3.21931
	PI 40:7	0.240842	0.791804

## Sheet: Fig. 1c
	Proportion of major lipid classes in young and aged muscles.
	%	Young				Aged
	PC	76.2188	74.9801	75.4682	75.742	71.2322	71.8372	73.5593	72.6598
	PE	11.0336	11.7817	11.7706	12.0317	10.2418	9.32098	9.10363	8.82454
	TG	5.75746	5.97236	5.64423	4.9998	4.01653	3.55788	4.59922	4.83385
	SM	2.93157	2.93141	2.72281	3.04304	7.28185	7.36715	6.15706	6.5633
	DG	1.05678	1.21538	1.33277	1.15797	0.828372	0.677398	0.640609	0.66633
	LPC	1.20575	1.11469	1.21691	1.00079	3.32902	3.1213	2.80625	3.3405
	PI	0.766506	0.780586	0.760546	0.775321	1.04079	1.0966	0.936966	0.968487

## Sheet: Fig. 1d
	Volcano plots of PC species altered in aged vs. young muscles.
	PC species	fold change	-Log10(p-value)
	PC 30:0(14:0/16:0)	-0.0859945	1.40496
	PC 32:0(16:0/16:0)	3.11048	4.7909
	PC 32:1(16:0/16:1)	-1.00247	2.8992
	PC 32:2(14:0/18:2)	-0.124714	2.81628
	PC 32:3(16:0/16:3)	-0.0156489	1.94354
	PC 34:0(16:0/18:0)	0.197248	4.53699
	PC 34:1(16:0/18:1)	0.2565	0.279364
	PC 34:3(16:0/18:3)	0.0267386	2.79896
	PC 34:4(14:0/20:4)	-0.130383	4.26919
	PC 36:1(18:0/18:1)	0.148435	2.58991
	PC 36:2(18:0/18:2)	-0.432058	0.877509
	PC 36:3(18:1/18:2)	0.714326	1.07884
	PC 36:4(16:0/20:4)	-4.8727	4.53917
	PC 36:5(16:1/20:4)	-0.335611	2.75321
	PC 36:6(14:0/22:6)	-0.0418093	1.38889
	PC 38:2(18:0/20:2)	0.0385998	3.29449
	PC 38:4(18:0/20:4)	-0.321449	1.0317
	PC 38:6(16:0/22:6)	-1.11168	0.597181
	PC 38:7(16:1/22:6)	-0.0704237	0.479886
	PC 38:8(18:0/22:4)	0.000792001	0.178359
	PC 40:5(18:0/22:5)	0.0970045	3.24683
	PC 40:6(18:0/22:6)	0.227153	0.522528
	PC 40:7(18:1/22:6)	0.386543	2.63589
	PC 40:8(18:2/22:6)	-0.101057	0.529359
	PC 40:9(18:3/22:6)	-0.0134287	1.77322
	PC 42:01(24:0/18:1)	0.000196342	0.0323095
	PC 42:04(20:4/22:6)	0.0212628	4.08557
	PC 42:08(20:2/22:6)	0.0266907	3.94588
	PC 42:09(20:3/22:6)	0.0029169	0.845263
	PC 42:10(20:4/22:6)	0.0198881	1.60438
	PC 44:10(22:4/22:6)	0.0165969	2.79375
	PC 44:12(22:6/22:6)	0.00356861	3.52022

## Sheet: Fig. 1e
	Volcano plots of PE species altered in aged vs. young muscles.
	PE species	fold change	-Log10(p-value)
	PE 40:6	-1.06112	2.23187
	PE 38:4	-0.64821	3.17617
	PE 38:6	-0.08951	0.974223
	PE 40:7	-0.09265	0.696793
	PE 40:8	-0.39813	2.5773
	PE 38:5	-0.16773	1.13093
	PE 36:2	0.00666	0.069179
	PE 36:4	0.033821	0.443358
	PE 40:5	-0.11162	2.20824
	PE 36:3	0.021522	0.213575
	PE 44:10	-0.11493	3.40037
	PE 34:2	0.018545	0.301561
	PE 38:7	-0.04247	3.53261
	PE 40:4	0.138477	3.56213
	PE 34:1	0.112914	2.66438
	PE 36:1	0.130545	3.97319
	PE 40:9	-0.03686	2.67041
	PE 34:3	0.003485	0.64351
	PE 38:1	0.002593	0.675468
	PE 38:2	0.008113	2.45825
	PE 32:1	0.004326	2.95189
	PE 34:0	0.002761	3.26634
	PE 38:8	-0.00131	1.04003
	PE 32:2	-0.00087	0.530428

## Sheet: Fig. 1f
	Volcano plots of SM species altered in aged vs. young muscles.
	SM species	fold change	-Log10(p-value)
	SM 32:1 (d18:1/14:0)	0.006857	6.94592
	SM 34:1 (d18:1/16:0)	2.82881	5.63339
	SM 34:2 (d18:2/16:0)	0.09219	3.45968
	SM 36:1 (d18:1/18:0)	-0.29836	2.037
	SM 36:2 (d18:2/18:0)	0.009481	2.42684
	SM 38:1 (d18:1/20:0)	0.021522	3.70967
	SM 40:1 (d18:1/22:0)	0.097089	2.44725
	SM 42:2 (d18:1/24:1)	0.800577	3.44458
	SM 42:3 (d18:1/24:2)	0.364608	4.25389
	SM 44:2 (d18:1/26:1)	0.004559	3.20176
	SM 44:3 (d18:1/26:2)	0.007796	3.85127

## Sheet: Fig. 1g
	Volcano plots of LPC species altered in aged vs. young muscles.
	LPC species	fold change	-Log10(p-value)
	LPC 16:0	1.00212	4.2628
	LPC 18:0	0.797358	6.79847
	LPC 18:2	0.173985	3.02043
	LPC 20:4	0.017222	2.85967
	LPC 22:6	0.007069	2.79743
	LPC 20:0	0.00705	1.06128
	LPC 22:0	0.002137	3.16384
	LPC 20:2	0.00561	3.48751
	LPC 24:1	0.001313	3.3582
	LPC 22:1	0.000869	1.72952

## Sheet: Fig. 1h
	Proportion of saturated (SFA), monounsaturated (MUFA), or polyunsaturated (PUFA) PC acyl chains in young and aged muscles.
	%	Young				Aged
	SFA	47.134	46.9511	46.5956	47.4246	48.4053	49.5988	48.8164	48.1845
	MUFA	16.4104	15.2659	15.4599	15.5585	17.2345	15.8726	16.201	16.8003
	PUFA	36.4556	37.783	37.9445	37.0169	34.3601	34.5286	34.9825	35.0152

## Sheet: Fig. 1i
	Proportion of <C18, C18, or >C18 PC acyl chains in young and aged muscles.
	%	Young				Aged
	<C18	43.0027	42.5708	42.3993	42.7787	42.5228	43.8467	43.4727	42.9035
	C18	28.0033	27.032	27.2715	27.1089	31.743	29.0553	28.3854	30.2111
	>C18	28.994	30.3972	30.3292	30.1123	25.7342	27.098	28.1419	26.8854

## Sheet: Fig. 2a
	Volcano plot of lipid species altered in FABP3-overexpressing muscle vs. control muscle.
	lipid species	fold change	-Log10(p-value)
	Acylcarnitine 12:0	0.311817	0.394178
	Acylcarnitine 14:0	0.286819	0.319366
	Acylcarnitine 14:1	0.229742	0.245435
	Acylcarnitine 14:2	0.234063	0.204821
	Acylcarnitine 16:0	0.129437	0.13464
	Acylcarnitine 16:1	0.269023	0.395472
	Acylcarnitine 16:2	0.396475	0.382068
	Acylcarnitine 18:1	0.104147	0.118
	Acylcarnitine 18:2	0.22417	0.246357
	Acylcarnitine 18:3	0.0615879	0.0572091
	Acylcarnitine 20:1	0.260092	0.438782
	Acylcarnitine 20:3	0.309284	0.577196
	Acylcarnitine 20:4	-0.163649	0.304688
	Acylcarnitine 22:4	0.0928006	0.114419
	Cer 34:1(d18:1/16:0)	0.65664	1.77917
	Cer 36:1(d18:1/18:0)	-0.412204	1.00887
	Cer 38:1(d18:1/20:0)	0.0415368	0.106889
	Cer 40:1(d18:1/22:0)	0.133206	0.449782
	Cer 42:1(d18:1/24:0)	0.169956	0.638391
	Cer 42:2(d18:1/24:1)	0.382104	2.14191
	Cer 42:3	0.469912	2.85525
	DG 32:0	-0.0800008	0.173479
	DG 34:0	0.0748503	0.142308
	DG 34:1	0.0203127	0.122869
	DG 34:3	-0.319574	1.0055
	DG 36:1	0.182181	0.667049
	DG 36:2	0.21184	0.612422
	DG 36:3	0.0439768	0.172705
	DG 36:4	0.0917738	0.39168
	DG 38:2	0.182013	0.511363
	DG 38:3	-0.00823713	0.0121731
	DG 38:4	0.0074519	0.0140809
	DG 38:5	-0.168207	0.476711
	DG 40:5	-0.127478	0.269201
	DG 40:6	-0.23021	0.449682
	DG 40:7	-0.26091	1.57461
	GlcCer 34:1(d18:1/16:0)	1.52601	1.86315
	GlcCer 36:1(d18:1/18:0)	0.161287	0.754407
	GlcCer 38:1	-0.0223025	0.0780057
	GlcCer 40:1(d18:1/22:0)	0.698397	2.44002
	GlcCer 40:2(d18:1/22:1)	-0.203983	0.371376
	GlcCer 42:1(d18:1/24:0)	0.181369	0.936671
	GlcCer 42:2(d18:1/24:1)	0.388368	1.73308
	GlcCer 42:3(d18:1/24:2)	0.636404	1.91013
	LPC 16:0	0.404405	1.50213
	LPC 18:0	0.387646	2.22292
	LPC 18:2	0.71145	1.92366
	LPC 20:0	0.450793	1.71087
	LPC 20:2	0.737165	1.91724
	LPC 20:4	0.414129	2.59722
	LPC 22:0	0.237877	1.65565
	LPC 22:1	0.446521	1.16808
	LPC 22:6	0.141617	1.41961
	LPC 24:1	0.468569	3.35146
	LPE 16:0	0.315954	1.90222
	LPE 18:0	0.370447	1.67388
	LPE 18:1	0.322594	1.85965
	LPE 18:2	0.276852	2.03884
	PC 28:0	-0.109667	0.588102
	PC 30:0(14:0/16:0)	-0.0134689	0.100538
	PC 30:2	-0.00100443	0.00730492
	PC 32:0(16:0/16:0)	0.293489	2.29086
	PC 32:1(16:0/16:1)	-0.114444	0.56812
	PC 32:2(14:0/18:2)	0.0348282	0.730002
	PC 32:3(16:0/16:3)	-0.156812	0.947662
	PC 32:4	0.0192057	0.122775
	PC 34:0(16:0/18:0)	0.448865	1.47103
	PC 34:1(16:0/18:1)	-0.0555925	0.399459
	PC 34:3(16:0/18:3)	0.228308	2.40333
	PC 34:4(14:0/20:4)	-0.286228	2.1864
	PC 34:5	0.100599	0.485909
	PC 36:0	0.411857	2.51561
	PC 36:1(18:0/18:1)	0.148536	0.679476
	PC 36:2(18:0/18:2)	0.210362	0.916091
	PC 36:3(18:1/18:2)	0.102032	0.971243
	PC 36:4(16:0/20:4)	-0.140011	1.00758
	PC 36:5(16:1/20:4)	-0.274492	1.25362
	PC 36:6(14:0/22:6)	-0.355071	1.70731
	PC 38:2(18:0/20:2)	0.366104	2.65017
	PC 38:4(18:0/20:4)	-0.0650993	0.445488
	PC 38:5	-0.178948	1.78004
	PC 38:6(16:0/22:6)	-0.33107	3.34959
	PC 38:7(16:1/22:6)	-0.425473	5.1728
	PC 38:8(18:0/22:4)	-0.214984	1.01758
	PC 40:4	0.427971	1.19035
	PC 40:5(18:0/22:5)	-0.0418681	0.154488
	PC 40:6(18:0/22:6)	-0.32812	1.87105
	PC 40:7(18:1/22:6)	-0.319275	3.98614
	PC 40:8(18:2/22:6)	-0.591496	3.40656
	PC 40:9(18:3/22:6)	-0.523124	2.18467
	PC 42:01(24:0/18:1)	-0.321261	0.708839
	PC 42:04(20:4/22:6)	1.13092	1.9451
	PC 42:07	-0.100814	0.782307
	PC 42:08(20:2/22:6)	0.583596	1.66572
	PC 42:09(20:3/22:6)	-0.375725	1.91413
	PC 42:10(20:4/22:6)	-0.493847	2.60728
	PC 44:08	1.17974	1.35552
	PC 44:10(22:4/22:6)	-0.505583	1.87734
	PC 44:12(22:6/22:6)	-0.605864	2.04733
	PE 32:1	0.291731	1.34804
	PE 32:2	0.080133	0.333879
	PE 34:0	0.0184142	0.0693809
	PE 34:1	0.461955	1.88393
	PE 34:2	0.316746	2.28282
	PE 34:3	0.147318	0.73101
	PE 36:1	0.61617	2.41059
	PE 36:2	0.138176	0.839848
	PE 36:3	0.274386	1.83178
	PE 36:4	0.0315565	0.201157
	PE 38:1	0.378203	1.89876
	PE 38:2	0.394277	2.74219
	PE 38:4	-0.186419	1.29123
	PE 38:5	-0.107043	0.686949
	PE 38:6	-0.163208	1.04704
	PE 38:7	-0.327562	3.10572
	PE 38:8	-0.0642864	0.215122
	PE 40:4	0.507256	1.94491
	PE 40:5	-0.192552	0.769661
	PE 40:6	-0.316796	1.75928
	PE 40:7	-0.245337	2.23405
	PE 40:8	-0.261305	1.60682
	PE 40:9	-0.251261	1.01048
	PE 44:10	-0.372098	1.77974
	PS 36:2	0.756583	1.98114
	PS 38:4	0.569443	1.53807
	PS 38:6	-0.0851942	0.541874
	PS 40:5	0.338037	2.13991
	PS 40:6	-0.133456	1.22733
	PS 40:7	-0.200202	1.36965
	PS 40:8	-0.086191	0.242487
	SM 32:1 (d18:1/14:0)	0.350245	1.68202
	SM 34:1 (d18:1/16:0)	0.681652	2.48253
	SM 34:2 (d18:2/16:0)	0.558289	1.58369
	SM 36:1 (d18:1/18:0)	-0.329342	1.25133
	SM 36:2 (d18:2/18:0)	0.203381	1.16343
	SM 38:1 (d18:1/20:0)	0.00698374	0.023253
	SM 40:1 (d18:1/22:0)	0.145018	0.945996
	SM 42:2 (d18:1/24:1)	0.351877	2.17129
	SM 42:3 (d18:1/24:2)	0.579122	2.21902
	SM 44:2 (d18:1/26:1)	0.218371	0.865319
	SM 44:3 (d18:1/26:2)	0.556498	1.98966
	TG 38:0	-0.801936	2.29596
	TG 44:2	-0.86439	1.83207
	TG 44:3	-0.758658	2.16098
	TG 46:1	-0.797181	2.52875
	TG 46:2	-0.865266	2.65371
	TG 46:3	-0.886999	2.55948
	TG 48:0	0.123472	0.435118
	TG 48:1	-0.438408	1.88687
	TG 48:2	-0.632631	2.49518
	TG 48:3	-0.702538	2.99491
	TG 50:1	-0.148349	0.528105
	TG 50:2	-0.379936	1.57708
	TG 50:3	-0.424589	2.17309
	TG 50:4	-0.505224	2.27999
	TG 50:5	-0.442903	2.03827
	TG 50:6	-0.173999	2.32164
	TG 52:2	-0.226692	0.976231
	TG 52:3	-0.160743	1.11732
	TG 52:4	-0.202132	0.942236
	TG 52:5	-0.174393	0.700735
	TG 52:6	-0.110549	0.338253
	TG 52:7	-0.12241	0.626008
	TG 54:3	-0.090831	0.379098
	TG 54:4	-0.0520454	0.195088
	TG 54:5	0.037723	0.10472
	TG 54:6	0.0873522	0.217114
	TG 54:7	0.141345	0.41669
	TG 54:8	0.0842375	0.187378
	TG 56:3	0.0331519	0.063398
	TG 56:4	0.282866	0.998317
	TG 56:5	0.174637	0.683634
	TG 56:6	0.250597	1.1364
	TG 56:7	0.258247	1.42891
	TG 56:8	0.262454	1.87692
	TG 56:9	0.284871	2.15413
	TG 58:07	0.437675	1.09694
	TG 58:08	0.454775	1.90224
	TG 58:09	0.435568	1.97389
	TG 58:10	0.522663	2.97964
	FFA 16:1	0.280925	0.505561
	FFA 18:1	0.448566	1.82377
	FFA 18:2	0.398262	1.20877
	FFA 20:1	0.468546	1.22281
	FFA 20:2	0.817474	2.06564
	FFA 20:3	0.538001	1.66827
	FFA 20:4	0.83225	2.44238
	FFA 22:1	0.652825	1.15968
	FFA 22:2	0.874796	1.31482
	FFA 22:4	0.768168	2.40223
	FFA 22:5	0.334202	1.19683
	PI 34:0	0.106744	0.39282
	PI 36:2	0.45613	2.72789
	PI 36:3	0.278483	1.31821
	PI 36:4	0.235159	1.72739
	PI 38:3	-0.0788292	0.267654
	PI 38:4	-0.00891068	0.0450561
	PI 38:5	-0.0467641	0.299641
	PI 38:6	-0.297782	2.40461
	PI 40:4	0.0975982	0.860015
	PI 40:5	-0.193002	0.949439
	PI 40:6	-0.0326607	0.124936
	PI 40:7	-0.273253	2.74886

[truncated: 78 more sheets: Fig. 2b, Fig. 2c, Fig. 2d, Fig. 2e, Fig. 2f, Fig. 2g, Fig. 2h, Fig. 2i, Fig. 3a, Fig. 3b, Fig. 3c, Fig. 3e, Fig. 3f, Fig. 3g, Fig.4b, Fig. 4 d, Fig. 4e, Fig. 4f, Fig. 4g, Fig. 4h …]
